# Supplementary material for: Ion-selective graphene nanomesh membrane for sustainable osmotic power generation
Source: Natl Sci Rev. 2026 Jan 20;13(5):nwag026. doi: 10.1093/nsr/nwag026 (PMC12976675; doi:10.1093/nsr/nwag026)
Supplement: nwag026_Supplemental_Files [file nwag026_supplemental_files.zip]

Archive with 5 entries (5 files):
- Supplementary data.pdf
- video S1-Coordination number of water at the selected locations when hydrated K+ transport through the GNM-2COO#U2012 membrane.mp4
- video S2-Coordination number of water at the selected locations when hydrated K+ transport through the GNM-4COO#U2012 membrane.mp4
- video S3-Coordination number of water at the selected locations when hydrated K+ transport through the GNM-6COO#U2012 membrane.mp4
- video S4-Demonstration video of GNM-COO#U2012 power generator driving GPS module.mp4
